# Supplementary material for: A fully automated, faster noise rejection approach to increasing the analytical capability of chemical imaging for digital histopathology
Source: PLoS One. 2019 Apr 24;14(4):e0205219. doi: 10.1371/journal.pone.0205219 (PMC6481772; doi:10.1371/journal.pone.0205219)
Supplement: S1 Dataset — Also in the supplementary files please find all our matlab code files (S_1_file-S_12_file) (.m). (ZIP) [file pone.0205219.s001.zip]

Archive with 30 entries (27 files):
- S1_Dataset/
- S1_Dataset/S12_ksvdFaster.m
- __MACOSX/
- __MACOSX/S1_Dataset/
- __MACOSX/S1_Dataset/._S12_ksvdFaster.m
- S1_Dataset/.DS_Store
- __MACOSX/S1_Dataset/._.DS_Store
- S1_Dataset/S7_plot_spectra_profile.m
- __MACOSX/S1_Dataset/._S7_plot_spectra_profile.m
- S1_Dataset/S3_fast_mnf_func.m
- __MACOSX/S1_Dataset/._S3_fast_mnf_func.m
- S1_Dataset/S8_CountSketch.m
- __MACOSX/S1_Dataset/._S8_CountSketch.m
- S1_Dataset/S2_standard_mnf_func.m
- __MACOSX/S1_Dataset/._S2_standard_mnf_func.m
- S1_Dataset/S13_noisy.mat
- S1_Dataset/S10_ssim_index.m
- __MACOSX/S1_Dataset/._S10_ssim_index.m
- S1_Dataset/S6_signature_metric.m
- __MACOSX/S1_Dataset/._S6_signature_metric.m
- S1_Dataset/S4_approx_mnf_func.m
- __MACOSX/S1_Dataset/._S4_approx_mnf_func.m
- S1_Dataset/S1_main_script.m
- __MACOSX/S1_Dataset/._S1_main_script.m
- S1_Dataset/S9_GaussianProjection.m
- __MACOSX/S1_Dataset/._S9_GaussianProjection.m
- S1_Dataset/S5_rand_mnf_func.m
- __MACOSX/S1_Dataset/._S5_rand_mnf_func.m
- S1_Dataset/S11_BlockLanczos.m
- __MACOSX/S1_Dataset/._S11_BlockLanczos.m
