# Supplementary material for: A fully automated, faster noise rejection approach to increasing the analytical capability of chemical imaging for digital histopathology
Source: PLoS One. 2019 Apr 24;14(4):e0205219. doi: 10.1371/journal.pone.0205219 (PMC6481772; doi:10.1371/journal.pone.0205219)
Supplement: S1 Dataset — Also in the supplementary files please find all our matlab code files (S_1_file-S_12_file) (.m). (ZIP) [file pone.0205219.s001.zip › S1_Dataset/S12_ksvdFaster.m]

function [Utilde, Stilde, Vtilde] = S12_ksvdFaster (A, k, s, p1, p2)
n = size(A, 2) ;
C = S8_CountSketch(A, s) ;
A = [A, C] ;
A = A';
sketch = S8_CountSketch(A, p1) ;
clear A
sketch = S9_GaussianProjection(sketch, p2) ;
sketch = sketch';
L = sketch(:, 1:n) ;
D = sketch(:, n+1:end) ;
clear sketch
[QD, RD] = qr(D, 0) ;
[Ubar, Sbar, Vbar] = svds(QD' * L, k) ;
clear L
C = C * (pinv(RD) * (Ubar * Sbar)) ;
[Utilde, Stilde, Vhat] = svd (C,'econ') ;
Vtilde = Vbar * Vhat ;
