# Supplementary material for: A fully automated, faster noise rejection approach to increasing the analytical capability of chemical imaging for digital histopathology
Source: PLoS One. 2019 Apr 24;14(4):e0205219. doi: 10.1371/journal.pone.0205219 (PMC6481772; doi:10.1371/journal.pone.0205219)
Supplement: S1 Dataset — Also in the supplementary files please find all our matlab code files (S_1_file-S_12_file) (.m). (ZIP) [file pone.0205219.s001.zip › S1_Dataset/S7_plot_spectra_profile.m]

function S7_plot_spectra_profile(noisy,clean,xloc,yloc,xlen,ylen)

K = size(noisy,3);

% horizontal profile
offset = 0;
x = linspace(800,2308,K);
figure;
for i = -floor(xlen/2):floor(xlen/2)
    plot(x,squeeze(noisy(xloc+i,yloc,:))+offset);
    hold on;
    plot(x,squeeze(clean(xloc+i,yloc,:))+offset);
    hold on;
    offset = offset + 0.5;
end
grid on;
hold off;
xlabel 'wavenumber'
ylabel 'absorbance'
title 'horizontal denoising profile'
axis tight
 
% vertical profile

offset = 0;
figure;
for i = -floor(ylen/2):floor(ylen/2)
    plot(x,squeeze(noisy(xloc,yloc+i,:))+offset);
    hold on;
    plot(x,squeeze(clean(xloc,yloc+i,:))+offset);
    hold on;
    offset = offset + 0.5;
end
grid on;
hold off;
xlabel 'wavenumber'
ylabel 'absorbance'
title 'vertical denoising profile'
axis tight

% diagonal profile

offset = 0;
figure;
for i = -floor(ylen/2):floor(ylen/2)
    plot(x,squeeze(noisy(xloc+i,yloc+i,:))+offset);
    hold on;
    plot(x,squeeze(clean(xloc+i,yloc+i,:))+offset);
    hold on;
    offset = offset + 0.5;
end
grid on;
hold off;
xlabel 'wavenumber'
ylabel 'absorbance'
title 'diagonal denoising profile'
axis tight

end
