# Supplementary material for: A fully automated, faster noise rejection approach to increasing the analytical capability of chemical imaging for digital histopathology
Source: PLoS One. 2019 Apr 24;14(4):e0205219. doi: 10.1371/journal.pone.0205219 (PMC6481772; doi:10.1371/journal.pone.0205219)
Supplement: S1 Dataset — Also in the supplementary files please find all our matlab code files (S_1_file-S_12_file) (.m). (ZIP) [file pone.0205219.s001.zip › S1_Dataset/S3_fast_mnf_func.m]

function [clean_data] = S3_fast_mnf_func(C)

[m,n,s] = size(C);
X = reshape(C,[],s);

clearvars C

dX = zeros(m*n,s);
for i=1:(m*n-1)
    dX(i,:) = X(i,:) - X(i+1,:);
end

[U1,S1] = eig(dX'*dX);
[D1,ix] = sort(diag(S1),'descend');
U1 = U1(:,ix);
diagS1 = 1./sqrt(D1);

clearvars dX

wX = X*U1*diag(diagS1); 

[U2,S2,~] = eig(wX'*wX);
[D2,iy] = sort(diag(S2),'descend');
U2 = U2(:,iy);

clearvars wX

S2_diag = D2-1;
i = (sum(S2_diag>5.0)); %according to Rose's criteria
K = i; %number of top K components to retain
U2 = U2(:,1:K);

Phi_hat = U1*diag(diagS1)*U2;
Phi_tilde = U1*diag(sqrt(D1))*U2;

mnfX = X*Phi_hat;

Xhat = mnfX * Phi_tilde';

clean_data = reshape(Xhat,[m n s]);

clearvars U1 S1 U2 S2 Phi_hat Phi_tilde mnfX Xhat
