# Supplementary material for: A fully automated, faster noise rejection approach to increasing the analytical capability of chemical imaging for digital histopathology
Source: PLoS One. 2019 Apr 24;14(4):e0205219. doi: 10.1371/journal.pone.0205219 (PMC6481772; doi:10.1371/journal.pone.0205219)
Supplement: S1 Dataset — Also in the supplementary files please find all our matlab code files (S_1_file-S_12_file) (.m). (ZIP) [file pone.0205219.s001.zip › S1_Dataset/S8_CountSketch.m]

function [C] = S8_CountSketch(A, s) % the streaming fashion
[m,n] = size(A);
sgn = randi(2, [1, n]) * 2 - 3; % one half are +1 and the rest are ?1
A = bsxfun(@times, A, sgn); % flip the signs of each column w. p . 50%
ll = randsample(s, n, true) ; % sample n items from [s] with replacement
C = zeros(m,s) ; % initialize C
for j = 1:n
    C(:, ll(j)) = C(:, ll(j)) + A(:, j);
end
