# Supplementary material for: A fully automated, faster noise rejection approach to increasing the analytical capability of chemical imaging for digital histopathology
Source: PLoS One. 2019 Apr 24;14(4):e0205219. doi: 10.1371/journal.pone.0205219 (PMC6481772; doi:10.1371/journal.pone.0205219)
Supplement: S1 Dataset — Also in the supplementary files please find all our matlab code files (S_1_file-S_12_file) (.m). (ZIP) [file pone.0205219.s001.zip › S1_Dataset/S2_standard_mnf_func.m]

function [clean_data] = S2_standard_mnf_func(C)


[m,n,s] = size(C);
X = reshape(C,[],s);

clearvars C

dX = zeros(m*n,s);
for i=1:(m*n-1)
    dX(i,:) = X(i,:) - X(i+1,:);
end

[U1,S1,V1] = svd(dX'*dX);

clearvars dX

wX = X*U1*inv(sqrt(S1));

% svd expansion of the covariance of wX
[U2,S2,V2] = svd(wX'*wX);

clearvars wX

% compute the MNF basis vectors
Phi = U1*inv(sqrt(S1))*U2;

% transform data into MNF space
mnfX = X*Phi;

%% optional processing in MNF space

S2_diag = diag(S2)-1;
i = (sum(S2_diag>5.0)); %according to Rose's criteria

K = i; %number of top K components to retain
R = eye(s,s); %selection matrix
R(K+1:s,K+1:s) = 0;

%% inverse MNF

% tranform data back into signal space
Xhat = mnfX * R * inv(Phi);

clean_data = reshape(Xhat,[m n s]);

clearvars U1 S1 U2 S2 Phi_hat Phi_tilde mnfX Xhat

end
