# Supplementary material for: A fully automated, faster noise rejection approach to increasing the analytical capability of chemical imaging for digital histopathology
Source: PLoS One. 2019 Apr 24;14(4):e0205219. doi: 10.1371/journal.pone.0205219 (PMC6481772; doi:10.1371/journal.pone.0205219)
Supplement: S1 Dataset — Also in the supplementary files please find all our matlab code files (S_1_file-S_12_file) (.m). (ZIP) [file pone.0205219.s001.zip › S1_Dataset/S6_signature_metric.m]

function S6_signature_metric(C,G1)

    K = size(C,3);

    nmi_metric_mnf = zeros(K,1);

    for k=1:K
        noisy = C(:,:,k);
        clean = G1(:,:,k);
        Mh = noisy - clean;
        [mssim_nr, ssim_map_nr] = S10_ssim_index(noisy,Mh);
        [mssim_nc, ssim_map_nc] = S10_ssim_index(noisy,clean);
        mni = corrcoef(ssim_map_nr(:),ssim_map_nc(:));
        nmi_metric_mnf(k) = abs(mni(1,2));
    end

    figure;
    x = linspace(800,3800,K);
    plot(x,nmi_metric_mnf,'r-');
    grid on;
    title 'Method Noise Image (MNI) metric for denoising'
    xlabel 'Wavenumber'
    ylabel 'MNI value'
    axis tight;
end
