# Supplementary material for: A fully automated, faster noise rejection approach to increasing the analytical capability of chemical imaging for digital histopathology
Source: PLoS One. 2019 Apr 24;14(4):e0205219. doi: 10.1371/journal.pone.0205219 (PMC6481772; doi:10.1371/journal.pone.0205219)
Supplement: S1 Dataset — Also in the supplementary files please find all our matlab code files (S_1_file-S_12_file) (.m). (ZIP) [file pone.0205219.s001.zip › S1_Dataset/S1_main_script.m]

% Code for running different versions of MNF on the data
% Also contains code for plotting:
% - Denoising profile
% - Error Metric for denoising
% - Plot of Runtime

%%

close all;
clear;
clc;

load 'S1_noisy.mat'
 
C = noisy_data;

%% run standard mnf

tic;
clean_data_standard = S2_standard_mnf_func(C);
eltime_standard = toc;

%% run fast mnf

tic;
clean_data_fast = S3_fast_mnf_func(C);
eltime_fast = toc;

%% run approx mnf

tic;
clean_data_approx = S4_approx_mnf_func(C);
eltime_approx = toc;

%% run rand mnf

tic;
clean_data_rand = S5_rand_mnf_func(C);
eltime_rand = toc;

%% plot spectral profile

xloc = 50;
yloc = 50;
xlen = 7;
ylen= 7;

% replace clean_data with clean_data_(version)
% S7_plot_spectra_profile(C,clean_data_fast,xloc,yloc,xlen,ylen)

%% denoising metric

% replace clean_data with clean_data_(version)
% S6_signature_metric(C,clean_data_fast)

%% plot timing

[W,H,S] = size(C);
x = W*H;
figure;
scatter(x,eltime_standard,'c')
hold on;
scatter(x,eltime_fast,'r')
hold on;
scatter(x,eltime_approx,'g')
hold on;
scatter(x,eltime_rand,'b')
grid on;
title 'Plot of Execution Time vs Number of Pixels'
xlabel 'Number of Pixels * 10^4'
ylabel 'Execution Time (sec)'
legend ('Standard MNF', 'Fast MNF', 'Approx MNF', 'Rand MNF', 'Location', 'northwest')
