# Supplementary material for: A fully automated, faster noise rejection approach to increasing the analytical capability of chemical imaging for digital histopathology
Source: PLoS One. 2019 Apr 24;14(4):e0205219. doi: 10.1371/journal.pone.0205219 (PMC6481772; doi:10.1371/journal.pone.0205219)
Supplement: S1 Dataset — Also in the supplementary files please find all our matlab code files (S_1_file-S_12_file) (.m). (ZIP) [file pone.0205219.s001.zip › S1_Dataset/S11_BlockLanczos.m]

function [U,S,V] = S11_BlockLanczos(A,k,q)

s = 2*k;
[m,n] = size(A);
C = A*randn(n,s);
Krylov = zeros(m,s*q);
Krylov(:,1:s) = C;
for i = 2:q
    C = A'*C;
    C = A*C;
    [C,~] = qr(C,0);
    Krylov(:,(i-1)*s+1:i*s) = C;
end
[Q,~] = qr(Krylov,0);
[Ubar,S,V] = svd(Q'*A,'econ');
Ubar = Ubar(:,1:k);
S = S(1:k,1:k);
V = V(:,1:k);
U = Q * Ubar;
